# Supplementary material for: Magnetic bead-based separation of pneumococcal serotypes
Source: Cell Rep Methods. 2023 Feb 21;3(2):100410. doi: 10.1016/j.crmeth.2023.100410 (PMC10014298; doi:10.1016/j.crmeth.2023.100410)
Supplement: Table S4 – Raw data from colony counting conducted before (PRE) and after (POST) use of the MBS technique, related to Figure 2 and Figure 3b [file mmc2.xlsx]

## Sheet: Table S4
Majority	Minority	Antisera_Pool	[Majority]_(CFUs)	[Minority]_(CFUs)	Sample	Rep	Pen/Plain	Dilution Plated	Volume Plated	Colony_Count_1	Colony_Count_2	Colony_Count_3	Average_Colony_Count
12F	23F	HQ	1x10^7	1x10^4	PRE	1	Plain	10^-4	20	37	32	33	34
12F	23F	HQ	1x10^7	1x10^4	PRE	1	Pen	10^-1	20	47	39	40	42
12F	23F	HQ	1x10^7	1x10^4	POST	1	Plain	10^-4	20	30			30
12F	23F	HQ	1x10^7	1x10^4	POST	1	Pen	10^-1	20	7			7
12F	23F	HQ	1x10^7	1x10^4	PRE	2	Plain	10^-4	20	48	41	52	47
12F	23F	HQ	1x10^7	1x10^4	PRE	2	Pen	10^-1	20	24	35	28	29
12F	23F	HQ	1x10^7	1x10^4	POST	2	Plain	10^-4	20	64			64
12F	23F	HQ	1x10^7	1x10^4	POST	2	Pen	10^-1	20	28			28
12F	23F	HQ	1x10^7	1x10^4	PRE	3	Plain	10^-4	20	43	37	37	39
12F	23F	HQ	1x10^7	1x10^4	PRE	3	Pen	10^-1	20	27	43	41	37
12F	23F	HQ	1x10^7	1x10^4	POST	3	Plain	10^-4	20	253			253
12F	23F	HQ	1x10^7	1x10^4	POST	3	Pen	10^-1	20	115			115
12F	23F	HQ	1x10^7	1x10^4	PRE	4	Plain	10^-4	20	18	26	13	19
12F	23F	HQ	1x10^7	1x10^4	PRE	4	Pen	10^-1	20	52	51	35	46
12F	23F	HQ	1x10^7	1x10^4	POST	4	Plain	10^-4	20	280			280
12F	23F	HQ	1x10^7	1x10^4	POST	4	Pen	10^-1	20	165			165
23F	12F	ER	1x10^7	1x10^4	PRE	1	Plain	10^-4	20	49	40	54	47.6667
23F	12F	ER	1x10^7	1x10^4	PRE	1	Pen	10^-4	20	30	33	37	33.3333
23F	12F	ER	1x10^7	1x10^4	POST	1	Plain	10^-4	20	30			30
23F	12F	ER	1x10^7	1x10^4	POST	1	Pen	10^-4	20	4			4
23F	12F	ER	1x10^7	1x10^4	PRE	2	Plain	10^-4	20	50	54	50	51.3333
23F	12F	ER	1x10^7	1x10^4	PRE	2	Pen	10^-4	20	30	28	35	31
23F	12F	ER	1x10^7	1x10^4	POST	2	Plain	10^-4	20	35			35
23F	12F	ER	1x10^7	1x10^4	POST	2	Pen	10^-4	20	10			10
23F	12F	ER	1x10^7	1x10^4	PRE	3	Plain	10^-4	20	73	51	65	63
23F	12F	ER	1x10^7	1x10^4	PRE	3	Pen	10^-4	20	38	45	37	40
23F	12F	ER	1x10^7	1x10^4	POST	3	Plain	10^-4	20	72			72
23F	12F	ER	1x10^7	1x10^4	POST	3	Pen	10^-4	20	12			12
23F	12F	ER	1x10^7	1x10^4	PRE	4	Plain	10^-4	20	32	31	47	36.6667
23F	12F	ER	1x10^7	1x10^4	PRE	4	Pen	10^-4	20	34	36	34	34.6667
23F	12F	ER	1x10^7	1x10^4	POST	4	Plain	10^-4	20	29			29
23F	12F	ER	1x10^7	1x10^4	POST	4	Pen	10^-4	20	1			1
3	14	HP	1x10^7	1x10^4	PRE	1	Plain	10^-4	20	15	12	12	13
3	14	HP	1x10^7	1x10^4	PRE	1	Pen	10^-1	20	48	53	45	48.6667
3	14	HP	1x10^7	1x10^4	POST	1	Plain	10^-4	20	44			44
3	14	HP	1x10^7	1x10^4	POST	1	Pen	10^-1	20	18			18
3	14	HP	1x10^7	1x10^4	PRE	2	Plain	10^-4	20	17	17	10	14.6667
3	14	HP	1x10^7	1x10^4	PRE	2	Pen	10^-1	20	30	22	32	28
3	14	HP	1x10^7	1x10^4	POST	2	Plain	10^-4	20	25			25
3	14	HP	1x10^7	1x10^4	POST	2	Pen	10^-1	20	17			17
3	14	HP	1x10^7	1x10^4	PRE	3	Plain	10^-4	20	29	39	37	35
3	14	HP	1x10^7	1x10^4	PRE	3	Pen	10^-1	20	27	29	25	27
3	14	HP	1x10^7	1x10^4	POST	3	Plain	10^-4	20	44			44
3	14	HP	1x10^7	1x10^4	POST	3	Pen	10^-1	20	29			29
14	3	BR	1x10^7	1x10^4	PRE	1	Plain	10^-4	20	39	29	25	31
14	3	BR	1x10^7	1x10^4	PRE	1	Pen	10^-4	20	35	19	28	27.3333
14	3	BR	1x10^7	1x10^4	POST	1	Plain	10^-4	20	153			153
14	3	BR	1x10^7	1x10^4	POST	1	Pen	10^-4	20	57			57
14	3	BR	1x10^7	1x10^4	PRE	2	Plain	10^-4	20	29	23	17	23
14	3	BR	1x10^7	1x10^4	PRE	2	Pen	10^-4	20	23	19	29	23.6667
14	3	BR	1x10^7	1x10^4	POST	2	Plain	10^-4	20	98			98
14	3	BR	1x10^7	1x10^4	POST	2	Pen	10^-4	20	31			31
14	3	BR	1x10^7	1x10^4	PRE	3	Plain	10^-4	20	46	58	51	51.6667
14	3	BR	1x10^7	1x10^4	PRE	3	Pen	10^-4	20	40	52	42	44.6667
14	3	BR	1x10^7	1x10^4	POST	3	Plain	10^-4	20	133			133
14	3	BR	1x10^7	1x10^4	POST	3	Pen	10^-4	20	72			72
15A	19A	BP	1x10^7	1x10^4	PRE	1	Plain	10^-4	20	86	75	93	84.6667
15A	19A	BP	1x10^7	1x10^4	PRE	1	Pen	10^-1	20	74	48	90	70.6667
15A	19A	BP	1x10^7	1x10^4	POST	1	Plain	10^-4	10	190			190
15A	19A	BP	1x10^7	1x10^4	POST	1	Pen	10^-1	10	98			98
15A	19A	BP	1x10^7	1x10^4	PRE	2	Plain	10^-4	20	162	174	146	160.667
15A	19A	BP	1x10^7	1x10^4	PRE	2	Pen	10^-1	20	89	86	92	89
15A	19A	BP	1x10^7	1x10^4	POST	2	Plain	10^-4	10	123			123
15A	19A	BP	1x10^7	1x10^4	POST	2	Pen	10^-1	10	67			67
15A	19A	BP	1x10^7	1x10^4	PRE	3	Plain	10^-4	20	90	92	115	99
15A	19A	BP	1x10^7	1x10^4	PRE	3	Pen	10^-1	20	66	51	63	60
15A	19A	BP	1x10^7	1x10^4	POST	3	Plain	10^-4	5	289			289
15A	19A	BP	1x10^7	1x10^4	POST	3	Pen	10^-1	5	63			63
19A	15A	HS	1x10^7	1x10^4	PRE	1	Plain	10^-4	20	69	50	52	57
19A	15A	HS	1x10^7	1x10^4	PRE	1	Pen	10^-4	20	43	39	33	38.3333
19A	15A	HS	1x10^7	1x10^4	POST	1	Plain	10^-4	10	88			88
19A	15A	HS	1x10^7	1x10^4	POST	1	Pen	10^-4	10	14			14
19A	15A	HS	1x10^7	1x10^4	PRE	2	Plain	10^-4	20	63	77	77	72.3333
19A	15A	HS	1x10^7	1x10^4	PRE	2	Pen	10^-4	20	56	51	63	56.6667
19A	15A	HS	1x10^7	1x10^4	POST	2	Plain	10^-4	10	34			34
19A	15A	HS	1x10^7	1x10^4	POST	2	Pen	10^-4	10	5			5
19A	15A	HS	1x10^7	1x10^4	PRE	3	Plain	10^-4	20	75	65	82	74
19A	15A	HS	1x10^7	1x10^4	PRE	3	Pen	10^-4	20	43	42	42	42.3333
19A	15A	HS	1x10^7	1x10^4	POST	3	Plain	10^-4	10	64			64
19A	15A	HS	1x10^7	1x10^4	POST	3	Pen	10^-4	10	11			11
3(SCV)	23F	HQ	1x10^7	1x10^4	PRE	1	Plain	10^-4	20	21	23	31	25
3(SCV)	23F	HQ	1x10^7	1x10^4	PRE	1	Pen	10^-1	20	13	14	21	16
3(SCV)	23F	HQ	1x10^7	1x10^4	POST	1	Plain	10^-4	20	48			48
3(SCV)	23F	HQ	1x10^7	1x10^4	POST	1	Pen	10^-1	20	33			33
3(SCV)	23F	HQ	1x10^7	1x10^4	PRE	2	Plain	10^-4	20	24	20		22
3(SCV)	23F	HQ	1x10^7	1x10^4	PRE	2	Pen	10^-1	20	22	24	12	19.3333
3(SCV)	23F	HQ	1x10^7	1x10^4	POST	2	Plain	10^-4	20	43			43
3(SCV)	23F	HQ	1x10^7	1x10^4	POST	2	Pen	10^-1	20	18			18
23F	3(SCV)	BR	1x10^7	1x10^4	PRE	1	Plain	10^-4	20	19	19	14	17.3333
23F	3(SCV)	BR	1x10^7	1x10^4	PRE	1	Pen	10^-4	20	21	22	24	22.3333
23F	3(SCV)	BR	1x10^7	1x10^4	POST	1	Plain	10^-4	20	81			81
23F	3(SCV)	BR	1x10^7	1x10^4	POST	1	Pen	10^-4	20	6			6
23F	3(SCV)	BR	1x10^7	1x10^4	PRE	2	Plain	10^-4	20	16	12	18	15.3333
23F	3(SCV)	BR	1x10^7	1x10^4	PRE	2	Pen	10^-4	20	14	16	13	14.3333
23F	3(SCV)	BR	1x10^7	1x10^4	POST	2	Plain	10^-4	20	55			55
23F	3(SCV)	BR	1x10^7	1x10^4	POST	2	Pen	10^-4	20	4			4
3(muc)	23F	HQ	1x10^7	1x10^4	PRE	1	Plain	10^-4	20	41	28	38	35.6667
3(muc)	23F	HQ	1x10^7	1x10^4	PRE	1	Pen	10^-1	20	5	1	5	3.66667
3(muc)	23F	HQ	1x10^7	1x10^4	POST	1	Plain	10^-4	20	26			26
3(muc)	23F	HQ	1x10^7	1x10^4	POST	1	Pen	10^-1	20	16			16
3(muc)	23F	HQ	1x10^7	1x10^4	PRE	2	Plain	10^-4	20	36	34	29	33
3(muc)	23F	HQ	1x10^7	1x10^4	PRE	2	Pen	10^-1	20	3	4	3	3.33333
3(muc)	23F	HQ	1x10^7	1x10^4	POST	2	Plain	10^-4	20	39			39
3(muc)	23F	HQ	1x10^7	1x10^4	POST	2	Pen	10^-1	20	42			42
23F	3(muc)	BR	1x10^7	1x10^4	PRE	1	Plain	10^-4	20	14	17	19	16.6667
23F	3(muc)	BR	1x10^7	1x10^4	PRE	1	Pen	10^-4	20	22			22
23F	3(muc)	BR	1x10^7	1x10^4	POST	1	Plain	10^-4	20	51			51
23F	3(muc)	BR	1x10^7	1x10^4	POST	1	Pen	10^-4	20	1			1
23F	3(muc)	BR	1x10^7	1x10^4	PRE	2	Plain	10^-4	20	15	13	15	14.3333
23F	3(muc)	BR	1x10^7	1x10^4	PRE	2	Pen	10^-4	20	21	11	15	15.6667
23F	3(muc)	BR	1x10^7	1x10^4	POST	2	Plain	10^-4	20	27			27
23F	3(muc)	BR	1x10^7	1x10^4	POST	2	Pen	10^-4	20	2			2
12F	23F	HQ	1x10^7	5x10^4	PRE	1	Plain	10^-4	20	46	51	44	47
12F	23F	HQ	1x10^7	5x10^4	PRE	1	Pen	10^-1	20	127	119	105	117
12F	23F	HQ	1x10^7	5x10^4	POST	1	Plain	10^-4	10	143			143
12F	23F	HQ	1x10^7	5x10^4	POST	1	Pen	10^-1	10	71			71
12F	23F	HQ	1x10^7	1x10^4	PRE	1	Plain	10^-4	20	44	39	42	41.6667
12F	23F	HQ	1x10^7	1x10^4	PRE	1	Pen	10^-1	20	20	24	34	26
12F	23F	HQ	1x10^7	1x10^4	POST	1	Plain	10^-4	20	132			132
12F	23F	HQ	1x10^7	1x10^4	POST	1	Pen	10^-1	20	31			31
12F	23F	HQ	1x10^7	5x10^3	PRE	1	Plain	10^-4	20	32	27	19	26
12F	23F	HQ	1x10^7	5x10^3	PRE	1	Pen	10^-1	20	20	16	21	19
12F	23F	HQ	1x10^7	5x10^3	POST	1	Plain	10^-4	10	159			159
12F	23F	HQ	1x10^7	5x10^3	POST	1	Pen	10^-1	10	21			21
12F	23F	HQ	1x10^7	1x10^3	PRE	1	Plain	10^-4	20	27	33	32	30.6667
12F	23F	HQ	1x10^7	1x10^3	PRE	1	Pen	10^-1	20	8	12	11	10.3333
12F	23F	HQ	1x10^7	1x10^3	POST	1	Plain	10^-4	20	81			81
12F	23F	HQ	1x10^7	1x10^3	POST	1	Pen	10^-1	20	8			8
