# Supplementary material for: Magnetic bead-based separation of pneumococcal serotypes
Source: Cell Rep Methods. 2023 Feb 21;3(2):100410. doi: 10.1016/j.crmeth.2023.100410 (PMC10014298; doi:10.1016/j.crmeth.2023.100410)
Supplement: Table S5 – Raw Data from qPCR conducted before (PRE) and after (POST) use of the MBS technique, related to Figure 2 [file mmc3.xlsx]

## Sheet: Table S5
Majority	Minority	Antisera_Pool	[Majority]_(CFUs)	[Minority]_(CFUs)	Sample	Rep	Target_cps	ct_(Rep1)	ct_(Rep2)
12F	23F	HQ	1x10^7	1x10^4	PRE	1	23F	34.5665	34.4928
12F	23F	HQ	1x10^7	1x10^4	POST	1	23F	25.0732	24.9369
12F	23F	HQ	1x10^7	1x10^4	PRE	2	23F	32.7985	32.6804
12F	23F	HQ	1x10^7	1x10^4	POST	2	23F	24.2936	24.3245
12F	23F	HQ	1x10^7	1x10^4	PRE	3	23F	30.893	31.0443
12F	23F	HQ	1x10^7	1x10^4	POST	3	23F	20.3371	20.4669
12F	23F	HQ	1x10^7	1x10^4	PRE	1	12F	19.4258	19.418
12F	23F	HQ	1x10^7	1x10^4	POST	1	12F	22.4387	22.3899
12F	23F	HQ	1x10^7	1x10^4	PRE	2	12F	19.1503	19.1671
12F	23F	HQ	1x10^7	1x10^4	POST	2	12F	22.6657	22.6516
12F	23F	HQ	1x10^7	1x10^4	PRE	3	12F	18.416	18.3524
12F	23F	HQ	1x10^7	1x10^4	POST	3	12F	19.2751	19.2642
23F	12F	ER	1x10^7	1x10^4	PRE	1	23F	21.3719	21.4648
23F	12F	ER	1x10^7	1x10^4	POST	1	23F	27.1186	26.9907
23F	12F	ER	1x10^7	1x10^4	PRE	2	23F	21.1926	21.2695
23F	12F	ER	1x10^7	1x10^4	POST	2	23F	27.0201	26.9622
23F	12F	ER	1x10^7	1x10^4	PRE	3	23F	19.9752	20.0907
23F	12F	ER	1x10^7	1x10^4	POST	3	23F	24.8781	24.9879
23F	12F	ER	1x10^7	1x10^4	PRE	1	12F	27.8965	28.1101
23F	12F	ER	1x10^7	1x10^4	POST	1	12F	22.3473	22.3085
23F	12F	ER	1x10^7	1x10^4	PRE	2	12F	28.5402	28.4628
23F	12F	ER	1x10^7	1x10^4	POST	2	12F	22.5328	22.5147
23F	12F	ER	1x10^7	1x10^4	PRE	3	12F	27.5585	27.4438
23F	12F	ER	1x10^7	1x10^4	POST	3	12F	20.2212	20.2961
3	14	HP	1x10^7	1x10^4	PRE	1	14	32.9664	32.9853
3	14	HP	1x10^7	1x10^4	POST	1	14	24.5058	24.5585
3	14	HP	1x10^7	1x10^4	PRE	2	14	33.3832	33.0722
3	14	HP	1x10^7	1x10^4	POST	2	14	24.0473	24.1511
3	14	HP	1x10^7	1x10^4	PRE	3	14	33.5498	33.6771
3	14	HP	1x10^7	1x10^4	POST	3	14	26.21	26.2553
3	14	HP	1x10^7	1x10^4	PRE	1	3	17.7663	17.8191
3	14	HP	1x10^7	1x10^4	POST	1	3	19.0638	18.9775
3	14	HP	1x10^7	1x10^4	PRE	2	3	17.5836	17.6862
3	14	HP	1x10^7	1x10^4	POST	2	3	21.0244	20.9615
3	14	HP	1x10^7	1x10^4	PRE	3	3	18.7446	18.7347
3	14	HP	1x10^7	1x10^4	POST	3	3	18.8196	18.782
14	3	BR	1x10^7	1x10^4	PRE	1	14	23.94	23.68
14	3	BR	1x10^7	1x10^4	POST	1	14	27.0495	26.9763
14	3	BR	1x10^7	1x10^4	PRE	2	14	23.2443	23.1675
14	3	BR	1x10^7	1x10^4	POST	2	14	26.6681	26.8683
14	3	BR	1x10^7	1x10^4	PRE	3	14	23.6764	23.4725
14	3	BR	1x10^7	1x10^4	POST	3	14	26.1264	26.0265
14	3	BR	1x10^7	1x10^4	PRE	1	3	27.2577	27.3428
14	3	BR	1x10^7	1x10^4	POST	1	3	19.2418	19.1923
14	3	BR	1x10^7	1x10^4	PRE	2	3	26.3335	26.3323
14	3	BR	1x10^7	1x10^4	POST	2	3	18.8777	18.8889
14	3	BR	1x10^7	1x10^4	PRE	3	3	26.6862	26.6282
14	3	BR	1x10^7	1x10^4	POST	3	3	18.8249	18.8037
15A	19A	BP	1x10^7	1x10^4	PRE	1	19A	28.5194	28.3765
15A	19A	BP	1x10^7	1x10^4	POST	1	19A	22.2183	22.1472
15A	19A	BP	1x10^7	1x10^4	PRE	2	19A	27.604	27.5207
15A	19A	BP	1x10^7	1x10^4	POST	2	19A	22.0147	22.0012
15A	19A	BP	1x10^7	1x10^4	PRE	3	19A	27.0002	27.001
15A	19A	BP	1x10^7	1x10^4	POST	3	19A	21.5379	21.5542
15A	19A	BP	1x10^7	1x10^4	PRE	1	15A	18.7358	18.7261
15A	19A	BP	1x10^7	1x10^4	POST	1	15A	20.8177	20.8032
15A	19A	BP	1x10^7	1x10^4	PRE	2	15A	17.1878	17.2011
15A	19A	BP	1x10^7	1x10^4	POST	2	15A	21.1635	21.1591
15A	19A	BP	1x10^7	1x10^4	PRE	3	15A	17.4241	17.3686
15A	19A	BP	1x10^7	1x10^4	POST	3	15A	21.9473	22.0108
19A	15A	HS	1x10^7	1x10^4	PRE	1	19A	16.2626	16.221
19A	15A	HS	1x10^7	1x10^4	POST	1	19A	21.1764	21.233
19A	15A	HS	1x10^7	1x10^4	PRE	2	19A	15.9229	15.6307
19A	15A	HS	1x10^7	1x10^4	POST	2	19A	20.7147	20.7929
19A	15A	HS	1x10^7	1x10^4	PRE	3	19A	15.9919	16.1099
19A	15A	HS	1x10^7	1x10^4	POST	3	19A	19.8589	19.9378
19A	15A	HS	1x10^7	1x10^4	PRE	1	15A	26.0852	26.0092
19A	15A	HS	1x10^7	1x10^4	POST	1	15A	18.7263	18.7065
19A	15A	HS	1x10^7	1x10^4	PRE	2	15A	25.2595	25.3048
19A	15A	HS	1x10^7	1x10^4	POST	2	15A	18.7048	18.6475
19A	15A	HS	1x10^7	1x10^4	PRE	3	15A	25.6813	25.6231
19A	15A	HS	1x10^7	1x10^4	POST	3	15A	19.0349	19.0772
3(SCV)	23F	HQ	1x10^7	1x10^4	PRE	1	23F	27.1579	27.264
3(SCV)	23F	HQ	1x10^7	1x10^4	POST	1	23F	23.2164	23.153
3(SCV)	23F	HQ	1x10^7	1x10^4	PRE	2	23F	27.2264	27.2106
3(SCV)	23F	HQ	1x10^7	1x10^4	POST	2	23F	24.6802	24.677
3(SCV)	23F	HQ	1x10^7	1x10^4	PRE	1	3(SCV)	21.0077	20.9732
3(SCV)	23F	HQ	1x10^7	1x10^4	POST	1	3(SCV)	23.4736	23.3769
3(SCV)	23F	HQ	1x10^7	1x10^4	PRE	2	3(SCV)	20.7926	20.6803
3(SCV)	23F	HQ	1x10^7	1x10^4	POST	2	3(SCV)	23.6923	23.6812
23F	3(SCV)	RB	1x10^7	1x10^4	PRE	1	23F	20.2612	20.2907
23F	3(SCV)	RB	1x10^7	1x10^4	POST	1	23F	27.8471	27.7001
23F	3(SCV)	RB	1x10^7	1x10^4	PRE	2	23F	20.1477	20.1068
23F	3(SCV)	RB	1x10^7	1x10^4	POST	2	23F	26.0166	26.2222
23F	3(SCV)	RB	1x10^7	1x10^4	PRE	1	3(SCV)	30.5223	30.3961
23F	3(SCV)	RB	1x10^7	1x10^4	POST	1	3(SCV)	20.9508	20.9786
23F	3(SCV)	RB	1x10^7	1x10^4	PRE	2	3(SCV)	30.8818	31.0245
23F	3(SCV)	RB	1x10^7	1x10^4	POST	2	3(SCV)	19.972	20.029
3(muc)	23F	HQ	1x10^7	1x10^4	PRE	1	23F	29.7484	29.5236
3(muc)	23F	HQ	1x10^7	1x10^4	POST	1	23F	23.4203	23.2468
3(muc)	23F	HQ	1x10^7	1x10^4	PRE	2	23F	30.38	30.6085
3(muc)	23F	HQ	1x10^7	1x10^4	POST	2	23F	22.3095	22.2849
3(muc)	23F	HQ	1x10^7	1x10^4	PRE	1	3(muc)	19.9304	19.8724
3(muc)	23F	HQ	1x10^7	1x10^4	POST	1	3(muc)	20.1606	20.1627
3(muc)	23F	HQ	1x10^7	1x10^4	PRE	2	3(muc)	20.2304	20.2804
3(muc)	23F	HQ	1x10^7	1x10^4	POST	2	3(muc)	20.6573	20.6197
23F	3(muc)	BR	1x10^7	1x10^4	PRE	1	23F	20.2575	20.3407
23F	3(muc)	BR	1x10^7	1x10^4	POST	1	23F	25.9809	26.2293
23F	3(muc)	BR	1x10^7	1x10^4	PRE	2	23F	20.5612	20.5325
23F	3(muc)	BR	1x10^7	1x10^4	POST	2	23F	24.2568	24.5808
23F	3(muc)	BR	1x10^7	1x10^4	PRE	1	3(muc)	28.3128	28.1763
23F	3(muc)	BR	1x10^7	1x10^4	POST	1	3(muc)	20.1365	20.1387
23F	3(muc)	BR	1x10^7	1x10^4	PRE	2	3(muc)	29.685	29.7858
23F	3(muc)	BR	1x10^7	1x10^4	POST	2	3(muc)	19.7407	19.8195
12F	23F	HQ	1x10^7	5x10^4	PRE	1	23F	29.4997	29.3934
12F	23F	HQ	1x10^7	5x10^4	POST	1	23F	21.5808	21.7011
12F	23F	HQ	1x10^7	1x10^4	PRE	1	23F	32.2107	33.4874
12F	23F	HQ	1x10^7	1x10^4	POST	1	23F	23.0651	23.0933
12F	23F	HQ	1x10^7	5x10^3	PRE	1	23F	33.0156	33.1566
12F	23F	HQ	1x10^7	5x10^3	POST	1	23F	24.0548	24.088
12F	23F	HQ	1x10^7	1x10^3	PRE	1	23F	33.124	32.7281
12F	23F	HQ	1x10^7	1x10^3	POST	1	23F	25.4155	25.392
12F	23F	HQ	1x10^7	5x10^4	PRE	1	12F	17.1169	17.095
12F	23F	HQ	1x10^7	5x10^4	POST	1	12F	19.571	19.6068
12F	23F	HQ	1x10^7	1x10^4	PRE	1	12F	17.1901	17.1822
12F	23F	HQ	1x10^7	1x10^4	POST	1	12F	19.5473	19.4943
12F	23F	HQ	1x10^7	5x10^3	PRE	1	12F	17.2366	17.2745
12F	23F	HQ	1x10^7	5x10^3	POST	1	12F	18.5357	18.5946
12F	23F	HQ	1x10^7	1x10^3	PRE	1	12F	17.2329	17.1405
12F	23F	HQ	1x10^7	1x10^3	POST	1	12F	20.0048	20.003
