# Supplementary material for: Magnetic bead-based separation of pneumococcal serotypes
Source: Cell Rep Methods. 2023 Feb 21;3(2):100410. doi: 10.1016/j.crmeth.2023.100410 (PMC10014298; doi:10.1016/j.crmeth.2023.100410)
Supplement: Table S6 – Raw Data from qPCR conducted before (PRE) and after (POST) use of the MBS technique, related to Figure 3a [file mmc4.xlsx]

## Sheet: Table S6
Majority	Minority	Antisera_Pool	[Majority]_(CFUs)	[Minority]_(CFUs)	Sample	Rep	Target_cps	ct_(Rep1)	ct_(Rep2)
3(SCV)	14	H	1x10^7	1x10^4	PRE	1	14	24.8392	24.6755
3(SCV)	14	H	1x10^7	1x10^4	POST	1	14	22.8381	22.4316
3(SCV)	14	H	1x10^7	1x10^4	PRE	1	3(SCV)	17.5929	17.5475
3(SCV)	14	H	1x10^7	1x10^4	POST	1	3(SCV)	20.6289	21.0958
3(SCV)	14	P	1x10^7	1x10^4	PRE	1	14	25.1169	24.5336
3(SCV)	14	P	1x10^7	1x10^4	POST	1	14	20.3804	20.7821
3(SCV)	14	P	1x10^7	1x10^4	PRE	1	3(SCV)	17.1712	17.1678
3(SCV)	14	P	1x10^7	1x10^4	POST	1	3(SCV)	21.9457	21.9197
23F	14	P	1x10^7	1x10^4	PRE	1	14	23.65	24.0061
23F	14	P	1x10^7	1x10^4	POST	1	14	23.4236	23.391
23F	14	P	1x10^7	1x10^4	PRE	1	23F	17.2315	17.1186
23F	14	P	1x10^7	1x10^4	POST	1	23F	37.5709	37.9077
3(SCV)	12F	E	1x10^7	1x10^4	PRE	1	12F	27.194	27.2698
3(SCV)	12F	E	1x10^7	1x10^4	POST	1	12F	22.7307	22.9406
3(SCV)	12F	E	1x10^7	1x10^4	PRE	1	3(SCV)	18.1179	18.1109
3(SCV)	12F	E	1x10^7	1x10^4	POST	1	3(SCV)	21.8768	21.9129
14	12F	R	1x10^7	1x10^4	PRE	1	12F	27.0612	27.004
14	12F	R	1x10^7	1x10^4	POST	1	12F	22.3572	22.4519
14	12F	R	1x10^7	1x10^4	PRE	1	14	16.5207	16.5786
14	12F	R	1x10^7	1x10^4	POST	1	14	24.9603	25.1882
3(SCV)	12F	B	1x10^7	1x10^4	PRE	1	12F	26.315	26.088
3(SCV)	12F	B	1x10^7	1x10^4	POST	1	12F	21.7335	21.7651
3(SCV)	12F	B	1x10^7	1x10^4	PRE	1	3(SCV)	17.4906	17.4535
3(SCV)	12F	B	1x10^7	1x10^4	POST	1	3(SCV)	23.1116	23.1376
12F	23F	H	1x10^7	1x10^4	PRE	1	23F	32.2117	31.8694
12F	23F	H	1x10^7	1x10^4	POST	1	23F	24.6961	24.7529
12F	23F	H	1x10^7	1x10^4	PRE	1	12F	17.4587	17.3714
12F	23F	H	1x10^7	1x10^4	POST	1	12F	19.5063	19.3704
12F	23F	Q	1x10^7	1x10^4	PRE	1	23F	32.2011	32.466
12F	23F	Q	1x10^7	1x10^4	POST	1	23F	23.8499	23.8706
12F	23F	Q	1x10^7	1x10^4	PRE	1	12F	17.4574	17.5151
12F	23F	Q	1x10^7	1x10^4	POST	1	12F	19.5385	19.5839
